# Supplementary material for: Transfer and Fitness of ISAba52-Mediated tet(X3) Transposon in Acinetobacter spp
Source: Microorganisms. 2025 Nov 22;13(12):2656. doi: 10.3390/microorganisms13122656 (PMC12734723; doi:10.3390/microorganisms13122656)
Supplement: Supplementary file 1 [file microorganisms-13-02656-s001.zip]

Archive with 1 entries (1 files):
- microorganisms-3947467-supplementary.pdf
